# Supplementary material for: Structured illumination with particle averaging reveals novel roles for yeast centrosome components during duplication
Source: eLife. 2015 Sep 15;4:e08586. doi: 10.7554/eLife.08586 (PMC4564689; doi:10.7554/eLife.08586)
Supplement: Source data 1. — Yeast strains. DOI: http://dx.doi.org/10.7554/eLife.08586.019 [file elife08586s001.xlsx]

## Sheet: Sheet1
Source data 1. Yeast strains.
Strain	Relevant Genotype	Figure
SLJ1070	MATa/MATα ura3/ura3 his3/his3 leu2/leu2 trp1/TRP1 ADE2/ade2 lys2Δ/LYS2
SLJ7885	MATa SPC42-GFP-KANMX	1C
SLJ9010	MATa TUB4-mTurquoise2-URA3MX	1D
SLJ9741/JA372	MATa SPC42-mCherry-HYGMX trp1::GFP-SFI1-TRP1 sfi1Δ::HIS3MX	2B-C, 3C-F
SLJ10040	MATa SFI1-GFP-HIS3MX SPC42-mCherry-URA3MX	2B-C, 3C-F
SLJ9442	MATa YFP-SPC42-mTurquoise2-URA3MX	3A-B, 3D-F
SLJ9670	MATa YFP-KAR1 SPC42-mTurquoise2-URA3MX	3C-F
SLJ9454	MATa MPS3-YFP-HIS3MX SPC42-mTurquoise2-URA3MX	3C-F
SLJ10084	MATa cdc31Δ::MET3p-YFP-CDC31-KANMX pLEU2-SPC42-mCherry::HIS3	3C-F, 3S1
SLJ1100	MATa MPS3-CFP-KANMX YFP-KAR1	3S1
SHJ3829	MATa mps1-1 trp1::GFP-SFI1-TRP1 sfi1Δ::HIS3MX SPC42-mCherry-HYGMX	4A
JA368	MATa mps1-1 trp1::GFP-SFI1-TRP1 sfi1Δ::HIS3MX SPC42-mCherry-HYGMX	4B-C
JA372	MATa trp1::GFP-SFI1-TRP1 sfi1Δ::HIS3MX SPC42-mCherry-HYGMX	4B-C
SLJ8980	MATa SPC42-mTurquoise2-URA3MX SPC110-YFP-HIS3MX	5A-B, 8A-C
SLJ8820	MATa SPC29-mTurquoise2-URA3MX SPC110-YFP-HIS3MX	5A-B, 8A-C
SLJ9099	MATa NUD1-mTurquoise2-URA3MX SPC110-YFP-HIS3MX	5A-B, 8A-C
SLJ9685	MATa NUD1-mTurquoise2-URA3MX SPC42-YFP-HIS3MX cdc20∆::MET3p-CDC20-KANMX	5E, 5S2C
SLJ9720	MATa SPC42-mTurquoise2-URA3MX NUD1-YFP-HIS3MX cdc20∆::MET3p-CDC20-KANMX	5C-D, 5S2B
SLJ10009	MATa SPC42-mTurquoise2-URA3MX SPC29-YFP-HIS3MX cdc20∆::MET3p-CDC20-KANMX	5E, 5S2D
SLJ8102	MATa/MATα/MATa/MATα MPS2-mTurquoise2-URA3MX/MPS2-mTurquoise2-URA3MX/ MPS2-mTurquoise2-URA3MX/MPS2-mTurquoise2-URA3MX NDC1-YFP-HIS3MX/NDC1-YFP-HIS3MX/ NDC1-YFP-HIS3MX/NDC1-YFP-HIS3MX	6A
SLJ8263	MATa/MATα NDC1-mTurquoise2-URA3MX/NDC1-mTurquoise2-URA3MX NBP1-YFP-HIS3MX/NBP1-YFP-HIS3MX	6A
SLJ9231	MATa/MATα BBP1-mTurquoise2-URA3MX/BBP1-mTurquoise2-URA3MX NDC1-YFP-HIS3MX/NDC1-YFP-HIS3MX	6A
SLJ9035	MATa/MATα BBP1-mTurquoise2-URA3MX/BBP1-mTurquoise2-URA3MX SFI1-YFP-HIS3MX/SFI1-YFP-HIS3MX	6B
SLJ10019	MATa BBP1-mTurquoise2-URA3MX SPC110-YFP-HIS3MX	6C-D, 8A-C
SLJ8084	MATa MPS2-mTurquoise2-URA3MX SPC110-YFP-HIS3MX	6C-D, 8A-C
SLJ10018	MATa NDC1-mTurquoise2-URA3MX SPC110-YFP-HIS3MX	6C, 8A-C, 9
SLJ10169	MATa NBP1-mTurquoise2-URA3MX SPC110-YFP-HIS3MX	6C, 8, 8A-C, 9
SLJ7699	MATa/MATα NBP1-mTurquoise2-URA3MX/NBP1-mTurquoise2-URA3MX BBP1-YFP-HIS3MX/BBP1-YFP-HIS3MX	7A
SLJ9231	MATa/MATα BBP1-mTurquoise2-URA3MX/BBP1-mTurquoise2-URA3MX NDC1-YFP-HIS3MX/NDC1-YFP-HIS3MX	7B
SLJ7941	MATa/MATα NDC1-mTurquoise2-URA3MX/NDC1-mTurquoise2-URA3MX SPC42-YFP-HIS3MX/SPC42-YFP-HIS3MX	7C
SLJ9901	MATA CNM67-CFP-KANMX SPC110-YFP-HIS3MX	7A-B, 5S1
SLJ8034	MATa Spc110-mTurquoise2-URA3MX CNM67-YFP-HIS3MX	5S1
SLJ9414	MATa CNM67-mTurquoise2-URA3MX SPC110-YFP-HIS3MX	5S1, 4B
SLJ9275	MATa NUD1-mTurquoise2-URA3MX SPC42-YFP-HIS3MX	5S2E
SLJ9660	MATa SPC42-mTurquoise2-URA3MX NUD1-YFP-HIS3MX	5S2E
SLJ8082	MATa SPC42-mTurquoise2-URA3MX SPC29-YFP-HIS3MX	5S2E
DHY47-6B (SLJ10596)	MATa SPC29-CFP-KANMX SPC42-YFP-HIS3MX ade2-1 ade3∆	5S2E
SLJ10004	MATa CMD1-mTurquoise2-URA3MX SPC110-YFP-HIS3MX	6S1
SLJ8631	MATa SPC42-mTurquoise2-URA3MX SPC72-YFP-HIS3MX	6S1
SLJ9384	MATa TUB4-mTurquoise2-URA3MX SPC42-YFP-HIS3MX	6S1
SLJ9642	MATa SPC98-mTurquoise2-URA3MX YFP-SPC110	6S1
SLJ10041	MATa SPC97-mTurquoise2-URA3MX YFP-SPC110	6S1
